# Supplementary material for: In Vitro Evolution Reveals Noncationic Protein–RNA Interaction Mediated by Metal Ions
Source: Mol Biol Evol. 2022 Feb 8;39(3):msac032. doi: 10.1093/molbev/msac032 (PMC8892947; doi:10.1093/molbev/msac032)
Supplement: msac032_Supplementary_Data [file msac032_supplementary_data.zip]

Archive with 3 entries (3 files):
- Giacobelli_response.pdf
- Giacobelli_SI_revised.docx
- Supplementary Material.pdf
